# Supplementary material for: AFLP Genome Scanning Reveals Divergent Selection in Natural Populations of Liriodendron chinense (Magnoliaceae) along a Latitudinal Transect
Source: Front Plant Sci. 2016 May 26;7:698. doi: 10.3389/fpls.2016.00698 (PMC4880593; doi:10.3389/fpls.2016.00698)
Supplement: Supplementary file 5 [file Data_Sheet_1.XLSX]

## Sheet: Sheet1
987	276	11	20	18	30	24	26	27	29	30	24	20	28
			JS	SNJ	SW	K	NS	ZY	SN	JH	YY	ST	ZJ
POP	INDIV	53.8	55.2	56.6	58	59	62.2	65.3	68.7	69.9	71.2	72.4	76.3	78	79.3	80.7	82.1	83.7	86.3	87.6	88.6	89.7	90.7	93.2	94.1	100.4	101	105	106	108.5	112.3	113.5	114.4	115.1	116.4	118.6	120.2	122.9	124.7	125.6	126.9	130.1	133	135	137	140.2	141.2	143.8	145.2
JS	JS1	1	0	1	0	1	1	1	0	1	1	0	1	1	1	1	1	0	1	0	1	0	1	1	0	1	1	0	1	1	1	0	1	1	0	1	1	1	1	0	1	1	1	1	1	0	0	0	1
JS	JS2	1	0	1	1	0	1	1	0	1	1	1	1	1	1	1	1	0	1	0	1	0	1	1	0	1	1	0	1	1	1	0	0	1	0	1	1	1	1	0	1	1	1	1	1	0	0	1	1
JS	JS3	1	0	1	0	1	1	1	1	1	1	1	1	1	1	1	1	0	1	0	1	0	1	1	0	1	1	1	1	1	1	0	0	1	0	1	1	1	1	0	1	1	1	1	1	1	0	1	1
JS	JS4	1	1	1	1	0	1	1	1	1	1	1	1	1	1	1	1	0	1	0	1	0	1	1	0	1	1	-1	1	1	0	0	1	1	0	1	1	1	1	0	1	1	1	1	1	0	0	1	1
JS	JS5	0	1	1	1	0	1	1	1	0	1	1	1	1	0	1	1	0	1	0	1	0	1	1	0	1	1	-1	1	1	0	0	1	1	0	1	0	1	1	0	0	1	1	1	1	0	0	1	1
JS	JS6	1	0	1	1	0	1	1	1	0	1	0	1	1	1	1	1	0	1	0	1	0	1	1	0	1	1	0	1	1	1	1	0	1	0	1	1	1	1	0	1	1	1	1	1	0	0	0	1
JS	JS7	0	1	1	0	0	1	1	0	0	1	0	1	0	1	1	1	0	1	0	0	0	0	1	0	1	1	-1	0	1	0	0	0	1	0	1	1	1	1	0	1	1	1	1	1	0	0	0	1
JS	JS8	1	0	1	1	0	1	1	1	0	1	0	1	1	1	1	1	0	1	0	1	0	1	0	1	1	1	0	1	1	1	0	0	1	0	1	1	1	1	0	1	1	1	1	1	0	0	1	1
JS	JS9	1	0	1	0	1	1	1	1	0	1	0	1	1	1	1	1	0	1	0	1	0	1	1	0	1	1	0	1	1	1	0	0	1	0	1	1	1	1	0	1	1	1	1	1	1	0	0	1
JS	JS10	1	0	1	0	1	1	1	1	0	1	0	1	1	1	1	1	0	1	0	1	0	1	1	0	1	1	0	1	1	0	1	0	1	0	1	1	1	1	0	1	1	1	1	1	1	0	0	1
JS	JS11	1	0	1	1	1	1	1	1	0	1	0	1	1	1	1	1	1	1	0	1	0	1	1	0	1	1	0	1	1	1	0	0	1	0	1	1	1	1	0	1	1	1	1	1	0	0	0	1
JS	JS12	1	0	1	1	1	1	1	1	0	1	0	1	1	1	1	1	0	1	0	1	0	1	1	0	1	1	0	1	1	1	0	0	1	0	1	1	1	1	0	1	1	1	1	1	0	0	1	1
JS	JS13	1	0	1	0	1	1	1	1	0	1	0	1	1	1	1	1	0	1	0	1	0	1	1	0	1	1	0	1	1	1	0	0	1	0	1	1	1	1	0	1	1	1	1	1	0	0	1	1
JS	JS14	0	1	1	1	0	1	1	1	0	1	0	1	1	1	1	1	0	1	0	1	0	1	1	0	1	1	1	1	1	1	0	0	1	0	1	1	1	1	0	1	1	1	1	1	1	0	1	1
JS	JS15	1	0	1	1	1	1	1	1	0	1	0	1	1	1	1	1	0	1	0	1	0	1	1	0	1	1	0	1	1	1	0	0	1	0	1	1	1	1	0	1	1	1	1	1	0	0	1	1
JS	JS16	1	1	1	0	0	1	1	1	0	1	0	1	1	1	1	1	0	1	0	1	0	1	1	0	1	1	1	1	1	1	0	0	1	0	1	1	1	1	1	1	1	1	1	1	1	0	1	1
JS	JS17	1	0	1	1	0	1	1	1	0	1	0	1	1	1	1	1	0	1	0	1	0	1	1	0	1	1	0	1	1	1	0	0	1	0	1	1	1	1	1	1	1	1	1	1	0	0	1	1
JS	JS18	1	0	1	1	1	1	1	0	0	1	0	1	1	1	1	1	0	1	1	1	0	1	1	0	1	1	0	1	1	1	1	0	1	0	1	1	1	1	0	1	1	1	1	1	0	0	1	1
JS	JS19	1	0	1	1	1	1	1	1	0	1	1	1	1	1	1	1	0	1	0	1	0	1	1	0	1	1	0	-1	1	0	0	0	1	0	1	1	1	1	0	1	1	1	1	1	0	0	1	1
JS	JS20	1	0	1	1	1	1	1	1	0	1	0	1	1	1	1	1	0	1	0	1	0	1	1	0	1	1	0	1	1	0	0	0	1	0	1	1	1	1	1	1	1	1	1	1	0	0	1	1
SNJ	SNJ1	1	0	1	1	1	1	1	1	0	1	0	1	1	1	1	1	1	1	1	1	0	1	1	0	1	1	1	1	1	0	1	0	1	0	1	1	1	1	0	1	1	1	1	1	0	0	0	1
SNJ	SNJ2	1	1	1	1	1	1	1	1	0	1	0	1	1	1	1	1	1	1	0	1	0	1	0	0	1	1	0	1	1	0	1	0	1	0	1	1	1	1	0	1	1	1	1	1	0	0	0	1
SNJ	SNJ3	1	0	1	1	1	1	1	0	0	1	0	1	1	1	1	1	1	1	0	1	0	1	1	0	1	1	1	1	1	1	0	0	1	0	1	1	1	1	0	1	1	1	1	1	0	0	0	1
SNJ	SNJ4	1	0	1	0	1	1	1	1	0	1	0	1	1	1	1	1	0	1	0	1	0	1	0	0	1	1	0	1	1	1	0	0	1	0	1	1	1	1	0	1	1	1	1	1	0	0	0	1
SNJ	SNJ5	1	0	1	0	1	1	1	1	0	1	0	1	1	1	1	1	1	1	0	1	0	1	0	0	1	1	1	1	1	1	0	0	1	0	1	1	1	1	0	1	1	1	1	1	0	0	0	1
SNJ	SNJ6	1	0	1	1	1	1	1	0	0	1	0	1	1	1	1	1	1	1	0	1	0	1	1	0	1	1	-1	1	1	0	0	0	1	0	1	1	1	1	1	1	1	1	1	1	0	0	0	1
SNJ	SNJ7	1	0	1	1	1	1	1	0	0	1	1	1	1	1	1	1	1	1	0	1	0	1	1	0	1	1	1	1	1	0	1	0	1	0	1	1	1	1	0	1	1	1	1	1	0	1	1	1
SNJ	SNJ8	1	0	1	1	1	1	1	1	0	1	0	1	1	1	1	1	1	1	0	1	0	1	1	0	1	1	0	1	1	0	1	0	1	0	1	1	1	1	1	1	1	1	1	1	0	0	0	1
SNJ	SNJ9	1	0	1	1	1	1	1	0	0	1	0	1	1	1	1	1	1	1	0	1	0	1	1	0	1	1	0	1	1	0	1	0	1	0	1	1	1	1	0	1	1	1	1	1	0	0	0	1
SNJ	SNJ10	1	0	1	1	1	1	1	1	0	1	0	1	1	1	1	1	1	1	0	1	0	1	1	0	1	1	0	1	1	0	1	0	1	0	1	1	1	1	0	1	1	1	1	1	0	0	0	1
SNJ	SNJ11	1	0	1	0	1	1	1	1	0	1	0	1	1	1	1	1	1	1	0	1	0	1	1	0	1	1	1	1	1	1	0	0	1	0	1	1	1	1	1	1	1	1	1	1	0	0	0	1
SNJ	SNJ12	1	0	1	1	1	1	1	0	0	1	0	1	1	1	1	1	1	1	0	1	0	1	1	0	1	1	1	1	1	0	1	0	1	0	1	1	1	1	0	1	1	1	1	1	0	0	0	1
SNJ	SNJ13	1	0	1	0	1	1	1	1	0	1	0	1	1	1	1	1	1	1	0	1	0	1	1	0	1	1	0	1	1	0	1	0	1	0	1	1	1	1	0	1	1	1	1	1	0	0	0	1
SNJ	SNJ14	1	0	1	1	1	1	1	1	0	1	0	1	1	1	1	1	1	1	0	1	0	1	1	0	1	1	1	1	1	1	0	0	1	0	1	1	1	1	0	1	1	1	1	1	0	0	0	1
SNJ	SNJ15	1	0	1	0	1	1	1	1	0	1	0	1	1	1	1	1	1	1	1	1	0	1	1	0	1	1	0	1	1	0	0	0	1	0	1	1	1	1	0	1	1	1	1	1	0	0	0	1
SNJ	SNJ16	1	0	1	1	1	1	1	1	0	1	0	1	1	1	1	1	0	1	0	1	0	1	0	0	1	1	1	1	1	0	1	0	1	0	1	1	1	1	0	1	1	1	1	1	1	0	1	1
SNJ	SNJ17	-1	-1	1	-1	1	1	1	-1	-1	1	-1	1	-1	-1	1	1	-1	-1	-1	-1	1	1	-1	-1	1	1	-1	-1	-1	1	-1	-1	1	-1	1	-1	1	1	-1	-1	1	1	-1	-1	-1	-1	-1	1
SNJ	SNJ18	1	1	1	0	1	1	1	1	0	1	0	1	1	1	1	1	0	1	0	1	0	1	0	0	1	1	1	1	1	0	1	0	1	0	1	1	1	1	0	1	1	1	1	1	1	0	1	1
SW	SW1	1	0	1	1	0	1	1	1	1	1	0	1	1	1	1	1	1	1	0	1	0	1	1	0	1	1	0	1	1	1	0	0	1	0	1	1	1	1	0	1	1	1	1	1	0	0	1	1
SW	SW2	1	0	1	1	0	1	1	1	0	1	0	1	1	1	1	1	1	1	1	1	0	1	0	0	1	1	0	1	1	1	0	0	1	0	1	1	1	1	0	1	1	1	1	1	1	0	1	1
SW	SW3	1	0	1	1	0	1	1	1	0	1	0	1	1	1	1	1	1	1	0	1	0	1	0	0	1	1	0	1	1	1	0	0	1	0	1	1	1	1	0	1	1	1	1	1	1	0	1	1
SW	SW4	1	0	1	1	0	1	1	1	0	1	0	1	1	1	1	1	1	1	0	1	0	1	0	0	1	1	0	1	1	1	0	0	1	0	1	1	1	1	0	1	1	1	1	1	1	0	1	1
SW	SW5	1	0	1	1	0	1	1	1	0	1	0	1	1	1	1	1	1	1	0	1	0	1	0	0	1	1	0	1	1	1	0	0	1	0	1	1	1	1	0	1	1	1	1	1	0	0	1	1
SW	SW6	1	0	1	1	0	1	1	0	0	1	0	1	1	1	1	1	1	1	0	1	0	1	1	0	1	1	0	1	1	1	0	0	1	0	1	1	1	1	1	1	1	1	1	1	1	0	1	1
SW	SW7	1	0	1	1	0	1	1	1	1	1	0	1	1	1	1	1	1	1	0	1	0	1	0	0	1	1	0	1	1	1	0	0	1	0	1	1	1	1	0	1	1	1	1	1	0	0	1	1
SW	SW8	1	0	1	1	0	1	1	1	1	1	0	1	1	1	1	1	0	1	0	1	0	1	0	0	1	1	0	1	1	1	0	0	1	0	1	1	1	1	0	1	1	1	1	1	1	0	1	1
SW	SW9	1	0	1	1	0	1	1	1	1	1	0	1	1	1	1	1	1	1	0	0	0	1	0	0	1	1	0	1	1	1	0	0	1	0	1	1	1	1	0	1	1	1	1	1	1	0	1	1
SW	SW10	1	0	1	1	0	1	1	1	0	1	0	1	1	1	1	1	1	1	0	1	0	1	0	0	1	1	0	1	1	1	0	0	1	0	1	1	1	1	0	1	1	1	1	1	1	0	1	1
SW	SW11	1	0	1	1	0	1	1	1	0	1	0	1	1	1	1	1	0	1	0	1	0	1	0	0	1	1	0	1	1	1	0	0	1	0	1	1	1	1	0	1	1	1	1	1	1	0	1	1
SW	SW12	1	0	1	1	0	1	1	1	0	1	0	1	1	1	1	1	0	1	0	1	0	1	0	0	1	1	0	1	1	1	0	0	1	0	1	1	1	1	1	1	1	1	1	1	1	0	1	1
SW	SW13	1	0	1	1	0	1	1	1	1	1	1	1	1	1	1	1	1	1	0	1	0	1	0	0	1	1	0	1	1	1	0	0	1	0	1	1	1	1	1	1	1	1	1	1	1	0	1	1
SW	SW14	1	0	1	1	0	1	1	1	1	1	0	1	1	1	1	1	1	1	0	1	0	1	0	0	1	1	0	1	1	1	0	0	1	0	1	1	1	1	0	1	1	1	1	1	1	0	1	1
SW	SW15	1	0	1	1	0	1	1	0	1	1	0	1	1	1	1	1	1	1	0	1	0	1	0	0	1	1	0	1	1	1	0	0	1	0	1	1	1	1	1	1	1	1	1	1	1	0	1	1
SW	SW16	1	0	1	1	0	1	1	1	1	1	0	1	1	1	1	1	1	1	0	1	0	1	0	0	1	1	0	1	1	1	0	0	1	0	1	1	1	1	0	1	1	1	1	1	1	0	1	1
SW	SW17	1	0	1	1	0	1	1	1	1	1	0	1	1	1	1	1	1	1	0	1	0	1	0	0	1	1	0	1	1	1	0	0	1	0	1	1	1	1	0	1	1	1	1	1	0	0	1	1
SW	SW18	1	0	1	1	1	1	1	1	1	1	0	1	1	1	1	1	1	1	0	1	0	1	0	0	1	1	0	-1	1	1	0	0	1	0	1	1	1	1	0	1	1	1	1	1	0	0	1	1
SW	SW19	1	0	1	1	0	1	1	0	1	1	0	1	1	1	1	1	1	1	1	1	0	1	0	0	1	1	0	1	1	1	0	0	1	0	1	1	1	1	0	1	1	1	1	1	1	0	1	1
SW	SW20	1	0	1	1	0	1	1	1	0	1	0	1	1	1	1	1	1	1	0	1	0	1	0	0	1	1	0	1	1	1	0	0	1	0	1	1	1	1	0	1	1	1	1	1	1	0	1	1
SW	SW21	1	0	1	1	0	1	1	1	1	1	0	1	1	1	1	1	1	1	0	1	0	1	0	0	1	1	0	1	1	1	0	0	1	0	1	1	1	1	0	1	1	1	1	1	1	0	1	1
SW	SW22	1	0	1	1	0	1	1	1	1	1	0	1	1	1	1	1	1	1	0	1	0	1	0	0	1	1	0	1	1	1	0	0	1	0	1	1	1	1	0	1	1	1	1	1	1	0	1	1
SW	SW23	1	0	1	1	0	1	1	1	1	1	0	1	1	1	1	1	1	1	0	1	0	1	1	0	1	1	0	1	1	1	0	0	1	0	1	1	1	1	0	1	1	1	1	1	1	0	1	1
SW	SW24	1	0	1	1	0	1	1	0	1	1	0	1	1	1	1	1	0	1	0	0	0	1	0	0	1	1	0	1	1	1	0	0	1	0	1	1	1	1	0	1	1	1	1	1	1	0	0	1
SW	SW25	1	0	1	1	1	1	1	1	0	1	0	1	1	1	1	1	0	1	0	1	0	1	0	0	1	1	0	1	1	1	0	0	1	0	1	1	1	1	0	1	1	1	1	1	0	0	1	1
SW	SW26	1	0	1	1	0	1	1	1	1	1	1	1	1	1	1	1	1	1	0	1	0	1	0	0	1	1	0	1	1	1	0	0	1	0	1	1	1	1	0	1	1	1	1	1	1	0	1	1
SW	SW27	1	0	1	1	0	1	1	1	1	1	1	1	1	1	1	1	0	1	0	1	0	1	1	0	1	1	0	1	1	1	0	0	1	0	1	1	1	1	1	1	1	1	1	1	1	0	1	1
SW	SW28	1	0	1	1	0	1	1	1	1	1	0	1	1	1	1	1	1	1	0	1	0	1	1	0	1	1	0	1	1	1	0	0	1	0	1	1	1	1	0	1	1	1	1	1	1	0	1	1
SW	SW29	1	0	1	1	0	1	1	0	1	1	0	1	1	1	1	1	1	1	0	1	0	1	0	0	1	1	0	1	1	1	0	0	1	0	1	1	1	1	0	1	1	1	1	1	1	0	1	1
SW	SW30	1	0	1	1	0	1	1	1	0	1	0	1	1	1	1	1	1	1	0	1	0	1	0	0	1	1	0	1	1	1	0	1	1	0	1	1	1	1	0	1	1	1	1	1	1	0	1	1
K	K1	1	0	1	1	1	1	1	1	0	1	0	1	1	1	1	1	1	1	0	1	0	1	1	0	1	1	0	1	1	1	0	0	1	0	1	1	1	1	0	1	1	1	1	1	1	0	1	1
K	K2	1	0	1	0	1	1	1	1	0	1	1	1	1	1	1	1	0	1	0	1	0	1	1	0	1	1	1	1	1	1	0	0	1	0	1	1	1	1	0	1	1	1	1	1	1	0	1	1
K	K3	1	0	1	0	1	1	1	1	0	0	1	1	1	1	1	1	0	1	1	0	0	1	1	0	1	1	0	1	1	1	0	0	1	0	1	1	1	1	0	1	1	1	1	1	0	0	1	1
K	K4	1	0	1	0	1	1	1	1	0	1	1	1	1	1	1	1	0	1	0	1	0	1	1	0	1	1	0	1	1	1	0	0	1	0	1	1	1	1	0	1	1	1	1	1	1	0	1	1
K	K5	1	0	1	1	1	1	1	1	0	1	0	1	1	1	1	1	0	1	0	1	0	1	1	0	1	1	0	1	1	1	0	0	1	0	1	1	1	1	0	1	1	1	1	1	0	0	1	1
K	K6	1	0	1	0	1	1	1	1	0	1	0	1	1	1	1	1	0	1	0	1	0	1	1	0	1	1	0	1	1	1	0	0	1	0	1	1	1	1	0	1	1	1	1	1	0	0	1	1
K	K7	1	1	1	1	1	1	1	1	0	1	0	1	1	1	1	1	0	1	0	1	0	1	0	0	1	1	0	1	1	1	0	0	1	0	1	1	1	1	0	1	1	1	1	1	0	0	1	1
K	K8	1	0	1	0	1	1	1	1	0	1	1	1	1	1	1	1	0	1	0	1	0	1	1	0	1	1	0	1	1	1	0	0	1	0	1	1	1	1	0	1	1	1	1	1	0	0	1	1
K	K9	1	0	1	1	1	1	1	0	0	1	0	1	1	1	1	1	0	1	0	1	0	1	1	0	1	1	0	1	1	1	0	1	1	0	1	1	1	1	0	1	1	1	1	1	0	0	1	1
K	K10	1	0	1	0	0	1	1	1	0	1	1	1	1	1	1	1	0	1	0	1	0	1	1	0	1	1	-1	1	1	1	0	0	1	0	1	1	1	1	0	1	1	1	1	1	1	0	1	1
K	K11	1	0	1	0	1	1	1	1	0	1	0	1	1	1	1	1	0	1	0	1	0	1	1	0	1	1	0	1	1	1	0	0	1	0	1	1	1	1	0	1	1	1	1	1	0	0	1	1
K	K12	1	0	1	1	1	1	1	1	1	1	1	1	1	1	1	1	0	1	0	1	0	1	1	0	1	1	-1	1	1	1	1	0	1	0	1	1	1	1	0	1	1	1	1	1	0	1	1	1
K	K13	1	0	1	0	1	1	1	1	0	1	1	1	1	1	1	1	0	1	1	1	0	1	0	0	1	1	-1	1	1	1	0	1	0	1	1	1	1	1	0	1	1	1	1	1	0	0	1	1
K	K14	1	0	1	0	1	1	1	1	0	1	0	1	1	1	1	1	0	1	0	1	0	1	0	0	1	1	0	1	1	1	0	1	0	1	1	1	1	1	0	1	1	1	1	1	0	0	1	1
K	K15	1	0	1	1	1	1	1	1	0	1	1	1	1	1	1	1	0	1	0	1	0	1	0	0	1	1	1	1	1	1	0	0	1	0	1	1	1	1	0	1	1	1	1	1	1	0	1	1
K	K16	1	0	1	0	1	1	1	1	0	1	0	1	1	1	1	1	0	1	0	1	0	1	0	0	1	1	-1	1	1	1	0	0	1	0	1	1	1	1	0	1	1	1	1	1	0	0	1	1
K	K17	1	0	1	0	1	1	1	1	0	1	1	1	1	1	1	1	0	1	0	1	0	1	1	0	1	1	0	1	1	1	0	0	1	0	1	1	1	1	0	1	1	1	1	1	1	0	0	1
K	K18	1	0	1	0	1	1	1	1	0	0	1	1	1	1	1	1	0	1	0	1	0	1	1	0	1	1	0	1	1	1	1	0	1	0	1	1	1	1	0	1	1	1	1	1	0	0	0	1
K	K19	1	0	1	1	1	1	1	1	0	1	1	1	1	1	1	1	0	1	0	1	0	1	1	0	1	1	-1	1	1	0	0	0	1	0	1	1	1	1	0	1	1	1	1	1	0	0	0	1
K	K20	1	1	1	1	1	1	1	1	0	1	1	1	1	1	1	1	0	1	0	1	0	1	1	0	1	1	0	1	1	1	0	0	1	0	1	1	1	1	0	1	1	1	1	1	0	0	1	1
K	K21	1	0	1	0	1	1	1	1	0	1	0	1	1	1	1	1	0	1	0	1	0	1	1	0	1	1	-1	1	1	1	0	0	1	0	1	1	1	1	0	1	1	1	1	1	0	0	1	1
K	K22	1	0	1	0	1	1	1	1	0	1	1	1	1	1	1	1	0	1	0	1	0	1	1	0	1	1	0	1	1	1	0	0	1	0	1	1	1	0	1	1	1	1	1	1	1	0	1	1
K	K23	1	1	1	0	1	1	1	1	0	1	1	1	1	1	1	1	0	1	0	1	0	1	0	0	1	1	0	1	1	1	0	0	1	1	1	1	1	0	1	1	1	1	1	1	0	0	1	1
K	K24	1	0	1	1	0	1	1	1	0	1	0	1	1	1	1	1	1	1	0	1	0	1	1	0	1	1	0	1	1	1	0	1	1	1	1	1	1	0	1	1	1	1	1	1	0	0	1	1
NS	NS1	1	0	1	0	1	1	1	1	0	1	0	1	1	1	1	1	0	1	0	1	0	1	0	0	1	1	-1	-1	1	1	0	0	1	0	1	1	1	1	0	1	1	1	0	1	0	0	0	1
NS	NS2	1	0	1	0	1	1	1	0	1	1	0	1	1	1	1	1	1	1	0	1	0	1	1	0	1	1	0	1	1	1	0	0	1	0	1	1	1	1	0	0	1	1	1	1	1	0	1	1
NS	NS3	1	0	1	1	1	1	1	1	0	1	0	0	1	1	1	1	0	1	0	1	0	1	1	0	1	1	0	1	1	0	0	0	1	0	1	1	1	1	0	0	1	1	1	1	0	0	1	1
NS	NS4	1	0	1	0	1	1	1	1	0	1	1	1	1	1	1	1	0	1	1	1	0	1	0	1	1	1	1	1	1	1	0	0	1	0	1	1	1	1	0	1	1	1	1	1	0	0	1	1
NS	NS5	1	0	1	1	1	1	1	1	0	1	0	1	1	1	1	1	0	1	0	1	0	1	1	0	1	1	1	0	1	0	0	0	1	0	1	1	1	1	0	0	1	1	1	1	0	0	1	1
NS	NS6	1	0	1	1	1	1	1	1	0	1	0	1	1	1	1	1	1	1	0	1	0	1	0	0	1	1	1	0	1	0	0	0	1	0	1	1	1	1	0	0	1	1	1	1	0	0	1	1
NS	NS7	1	0	1	1	0	1	1	0	0	1	1	1	1	1	1	1	1	1	0	1	1	1	0	0	1	1	0	1	1	0	0	0	1	0	1	1	1	1	0	0	1	1	1	1	0	1	1	1
NS	NS8	1	0	1	1	1	1	1	1	1	1	0	1	1	1	1	1	0	1	0	0	0	1	1	0	1	1	0	1	1	1	0	0	1	0	1	1	1	1	0	0	1	1	1	1	0	0	1	1
NS	NS9	1	0	1	1	1	1	1	1	0	1	0	1	1	1	1	1	1	1	0	1	0	1	1	0	1	1	1	1	1	0	0	0	1	0	1	1	1	1	0	0	1	1	1	1	0	0	1	1
NS	NS10	1	0	1	0	1	1	1	1	0	1	0	1	1	1	1	1	0	1	0	1	0	1	1	0	1	1	0	1	1	0	0	0	1	0	1	1	1	1	0	0	1	1	1	1	0	0	0	1
NS	NS11	1	0	1	1	1	1	1	1	1	1	0	1	1	1	1	1	0	1	0	1	0	1	1	0	1	1	-1	1	1	1	0	0	1	0	1	1	1	1	0	0	1	1	1	1	1	0	1	1
NS	NS12	1	0	1	1	1	1	1	1	0	1	0	1	1	1	1	1	0	1	0	1	0	1	1	0	1	1	0	1	1	0	0	0	1	0	1	1	1	1	0	1	1	1	0	1	0	0	1	1
NS	NS13	1	0	1	1	1	1	1	1	0	1	0	1	1	1	1	1	0	1	0	1	0	1	1	0	1	1	0	1	1	1	0	0	1	0	1	1	1	1	0	0	1	1	1	1	0	0	1	1
NS	NS14	1	0	1	1	0	1	1	1	0	1	0	1	1	1	1	1	1	1	0	1	0	1	1	0	1	1	-1	1	1	1	0	0	1	0	1	1	1	1	0	1	1	1	1	1	0	0	1	1
NS	NS15	1	0	1	1	0	1	1	1	1	1	0	1	1	1	1	1	0	1	0	1	0	1	0	0	1	1	1	1	1	1	0	1	0	0	1	1	1	1	0	1	1	1	1	1	0	0	1	1
NS	NS16	1	0	1	1	1	1	1	1	0	1	1	1	1	1	1	1	0	1	0	1	0	1	0	0	1	1	0	1	1	1	0	0	1	0	1	1	1	1	0	0	1	1	1	1	0	0	1	1
NS	NS17	1	0	1	1	1	1	1	1	0	1	0	1	1	1	1	1	0	1	0	0	0	1	0	1	1	1	1	1	1	1	0	0	1	0	1	1	1	1	0	0	1	1	1	1	0	0	1	1
NS	NS18	1	0	1	1	0	1	1	1	0	1	0	1	1	1	1	1	0	1	0	1	0	1	1	0	1	1	0	1	1	1	0	0	1	0	1	1	1	1	0	1	1	1	1	1	0	0	1	1
NS	NS19	1	0	1	1	1	1	1	1	0	1	0	1	1	1	1	1	0	1	0	1	1	1	1	0	1	1	-1	1	1	0	0	0	1	0	1	1	1	1	0	0	1	1	1	1	0	0	1	1
NS	NS20	1	0	1	0	1	1	1	1	0	1	0	1	1	1	1	1	0	1	0	1	0	1	1	0	1	1	1	1	1	1	0	0	1	0	1	1	1	1	0	1	1	1	1	0	0	0	1	1
NS	NS21	1	0	1	1	1	1	1	1	1	1	1	1	1	1	1	1	0	1	0	1	0	1	1	0	1	1	1	1	1	1	0	0	1	0	1	1	1	1	0	1	1	1	1	1	1	0	1	1
NS	NS22	1	0	1	1	1	1	1	1	0	1	1	1	1	1	1	1	0	1	0	1	0	1	0	0	1	1	0	1	1	1	0	0	1	0	1	1	1	1	0	1	1	1	1	1	0	0	1	1
NS	NS23	1	0	1	1	1	1	1	1	0	1	0	1	1	1	1	1	0	1	0	1	0	1	1	0	1	1	-1	1	1	1	0	0	1	0	1	1	1	1	0	0	1	1	1	1	1	0	1	1
NS	NS24	1	0	1	1	1	1	1	1	0	1	1	1	1	1	1	1	0	1	0	1	0	1	1	0	1	1	0	-1	1	1	0	0	1	0	1	1	1	1	0	0	1	1	1	1	0	0	1	1
NS	NS25	1	0	1	1	1	1	1	1	0	1	1	1	1	1	1	1	0	1	0	1	0	1	1	0	1	1	1	1	1	1	0	0	1	0	1	1	1	1	0	1	1	1	1	1	1	0	1	1
NS	NS26	1	0	1	1	1	1	1	1	0	1	0	1	1	1	1	1	0	1	1	1	0	1	1	0	1	1	0	1	1	1	0	0	1	0	1	1	1	1	0	1	1	1	1	1	0	1	1	1
ZY	ZY1	1	0	1	1	0	1	1	1	0	1	1	1	1	1	1	1	0	1	0	1	0	1	1	0	1	1	1	1	1	1	0	0	1	0	1	1	1	1	0	1	1	1	1	1	1	0	1	1
ZY	ZY2	1	0	1	1	0	1	1	1	0	1	0	1	1	1	1	1	1	1	0	1	0	1	1	0	1	1	1	1	1	1	0	0	1	0	1	1	1	1	0	1	1	1	1	1	1	0	0	1
ZY	ZY3	1	0	1	1	1	1	1	1	0	1	1	1	1	1	1	1	1	1	0	1	0	1	1	0	1	1	-1	1	1	1	0	0	1	0	1	1	1	1	0	1	1	1	1	1	1	0	1	1
ZY	ZY4	1	0	1	1	0	1	1	1	0	1	1	1	1	1	1	1	1	1	0	1	0	1	1	0	1	1	0	1	1	1	0	0	1	0	1	1	1	1	0	1	1	1	1	1	1	0	1	1
ZY	ZY5	1	0	1	1	0	1	1	1	1	1	1	1	1	1	1	1	0	1	0	1	0	1	1	0	1	1	0	1	1	0	0	0	1	0	1	1	1	1	0	1	1	1	1	1	0	0	1	1
ZY	ZY6	1	0	1	1	1	1	1	1	0	1	1	1	0	1	1	1	0	1	0	1	0	1	1	0	1	1	1	1	1	1	0	0	1	0	1	1	1	1	0	1	1	1	1	1	1	0	0	1
ZY	ZY7	1	0	1	1	1	1	1	1	0	1	1	0	1	1	1	1	0	1	0	1	0	1	1	0	1	1	1	1	1	1	0	0	1	0	1	1	1	1	0	1	1	1	1	1	0	0	0	1
ZY	ZY8	1	0	1	0	1	1	1	1	1	1	1	1	1	1	1	1	0	1	0	1	0	1	1	0	1	1	-1	1	1	1	0	0	1	0	1	1	1	1	0	1	1	1	1	1	0	0	1	1
ZY	ZY9	1	0	1	1	0	1	1	1	0	1	1	1	1	1	1	1	1	1	0	1	0	1	1	0	1	1	-1	1	1	0	0	0	1	0	1	1	1	1	0	0	1	1	1	1	0	0	0	1
ZY	ZY10	1	0	1	1	0	1	1	1	0	1	0	1	1	1	1	1	1	1	0	1	0	1	1	1	1	1	1	0	1	1	1	0	1	0	1	1	1	1	0	1	1	1	1	1	1	0	1	1
ZY	ZY11	1	0	1	1	0	1	1	1	0	1	0	1	1	1	1	1	0	1	0	1	0	1	1	0	1	1	0	1	1	0	0	0	1	0	1	1	1	0	1	1	1	1	1	1	0	0	0	1
ZY	ZY12	1	0	1	1	1	1	1	0	0	1	1	1	1	1	1	1	0	1	0	1	0	1	1	0	1	1	1	1	1	1	0	0	1	0	1	1	1	1	0	1	1	1	1	1	0	0	1	1
ZY	ZY13	1	0	1	0	1	1	1	1	0	1	1	1	1	1	1	1	0	1	0	1	0	1	1	0	1	1	0	1	1	0	0	0	1	0	1	1	1	1	0	0	1	1	1	1	1	0	0	1
ZY	ZY14	1	0	1	0	1	1	1	1	0	1	1	1	1	1	1	1	0	1	0	0	0	1	1	0	1	1	-1	1	1	0	0	0	1	0	1	1	1	1	0	0	1	1	1	1	1	0	0	1
ZY	ZY15	1	0	1	1	0	1	1	1	0	1	0	1	1	1	1	1	0	1	0	1	0	1	1	0	1	1	1	1	1	1	0	0	1	0	1	1	1	1	0	1	1	1	1	1	0	0	1	1
ZY	ZY16	1	1	1	1	1	1	1	1	0	1	1	1	1	1	1	1	1	1	0	1	1	1	1	0	1	1	0	1	1	1	1	0	1	0	1	1	1	1	0	1	1	1	1	1	1	0	1	1
ZY	ZY17	1	0	1	1	0	1	1	1	0	1	1	1	1	1	1	1	0	1	0	1	0	1	1	0	1	1	0	1	1	1	0	0	1	0	1	1	1	1	0	0	1	1	1	1	0	0	1	1
ZY	ZY18	1	0	1	1	0	1	1	1	0	1	1	1	1	1	1	1	1	1	0	1	0	1	1	0	1	1	1	1	1	0	0	0	1	0	1	0	1	1	0	1	1	1	1	1	0	0	1	1
ZY	ZY19	1	0	1	1	0	1	1	1	0	1	1	1	1	1	1	1	1	1	0	1	0	1	1	0	1	1	0	1	1	0	0	0	1	0	1	1	1	1	0	1	1	1	1	1	0	0	0	1
ZY	ZY20	1	0	1	1	1	1	1	1	0	1	1	1	1	1	1	1	0	1	0	1	0	1	1	0	1	1	-1	1	1	0	0	0	1	0	1	1	1	1	0	1	1	1	1	1	0	0	0	1
ZY	ZY21	1	0	1	1	0	1	1	1	0	1	0	1	1	1	1	1	0	1	0	1	0	1	1	0	1	1	-1	1	1	1	0	0	1	0	1	1	1	1	0	1	1	1	1	1	0	0	1	1
ZY	ZY22	1	0	1	1	0	1	1	1	0	1	1	1	1	1	1	1	1	1	0	1	0	1	1	0	1	1	1	1	1	0	0	0	1	0	1	1	1	1	0	1	1	1	1	1	0	0	0	1
ZY	ZY23	1	0	1	1	0	1	1	1	0	1	0	1	1	1	1	1	1	1	0	0	0	1	1	0	1	1	0	1	1	0	0	0	1	0	1	0	1	0	1	0	1	1	1	1	1	0	0	1
ZY	ZY24	1	0	1	1	1	1	1	1	0	1	1	1	1	1	1	1	0	1	0	1	0	1	1	0	1	1	0	1	1	1	0	0	1	0	1	1	1	1	1	0	1	1	1	1	0	0	1	1
ZY	ZY25	1	0	1	1	0	1	1	1	1	1	1	1	1	1	1	0	0	1	0	1	0	1	1	0	1	1	-1	1	1	1	0	0	1	0	1	1	1	0	1	1	1	1	1	1	0	0	0	1
ZY	ZY26	1	0	1	1	1	1	1	1	0	1	0	1	1	1	1	1	0	1	0	1	0	1	1	0	1	1	1	1	1	0	0	0	1	0	1	1	1	1	0	1	1	1	1	1	1	0	1	1
ZY	ZY27	1	0	1	1	0	1	1	1	0	1	0	1	0	1	1	1	0	1	0	1	0	1	1	0	1	1	-1	1	1	0	0	0	1	0	1	1	1	1	0	1	1	1	1	1	1	0	0	1
SN	SN1	1	0	1	1	0	1	1	1	0	1	1	1	1	1	1	1	1	1	0	1	0	1	1	0	1	1	1	1	1	1	0	0	1	0	1	1	1	1	0	1	1	1	1	1	0	0	1	1
SN	SN2	1	0	1	1	0	1	1	0	0	1	1	1	1	1	1	1	1	1	0	1	1	1	1	0	1	1	0	1	1	1	0	0	1	0	1	1	1	1	0	1	1	1	1	1	0	0	1	1
SN	SN3	1	0	1	1	0	1	1	1	0	1	0	1	1	1	1	1	1	1	0	0	0	1	1	0	1	1	0	1	1	0	0	0	1	0	1	0	1	1	0	1	1	1	1	1	0	0	1	1
SN	SN4	1	0	1	1	1	1	1	1	1	1	1	1	1	1	1	1	0	1	0	1	0	1	1	0	1	1	-1	1	1	0	0	0	1	0	1	1	1	1	0	1	1	1	1	1	0	0	1	1
SN	SN5	1	0	1	1	0	1	1	1	0	1	0	1	1	1	1	1	1	1	0	1	0	1	1	0	1	1	0	1	1	0	0	0	1	0	1	1	1	1	1	1	1	1	1	1	1	0	1	1
SN	SN6	1	0	1	1	0	1	1	1	0	1	0	1	1	1	1	1	1	1	1	1	0	1	1	0	1	1	0	1	1	1	0	0	1	0	1	1	1	1	0	1	1	1	1	1	1	0	1	1
SN	SN7	1	0	1	1	0	1	1	1	0	1	1	1	1	1	1	1	1	1	0	1	0	1	1	0	1	1	0	1	1	1	0	0	1	0	1	1	1	1	0	0	1	1	1	1	1	0	1	1
SN	SN8	1	0	1	1	0	1	1	1	0	1	1	1	1	1	1	1	1	1	0	1	0	1	1	0	1	1	0	1	1	1	0	0	1	0	1	1	1	1	0	1	1	1	1	1	1	0	1	1
SN	SN9	1	1	1	1	0	1	1	1	1	1	1	1	1	1	1	1	1	1	0	0	0	1	1	0	1	1	0	1	1	1	0	0	1	0	1	0	1	1	0	1	1	1	1	1	0	0	1	1
SN	SN10	1	0	1	1	0	1	1	1	0	1	1	1	1	1	1	1	1	1	0	1	0	1	1	0	1	1	0	1	1	1	0	0	1	0	1	1	1	1	0	1	1	1	1	1	1	0	1	1
SN	SN11	1	0	1	1	0	1	1	1	0	1	1	1	1	1	1	1	1	1	0	1	0	1	1	0	1	1	1	1	1	1	0	0	1	0	1	1	1	0	1	1	1	1	1	1	0	0	1	1
SN	SN12	1	0	1	1	0	1	1	1	0	1	0	1	1	1	1	1	1	1	1	0	1	1	1	0	1	1	-1	1	1	0	0	0	1	0	1	1	1	1	0	1	1	1	1	1	1	0	1	1
SN	SN13	1	0	1	1	0	1	1	1	0	1	0	1	1	1	1	1	1	1	0	0	1	1	1	0	1	1	0	1	1	1	0	0	1	0	1	1	1	1	1	0	1	1	1	1	0	0	1	1
SN	SN14	1	0	1	1	0	1	1	1	0	1	1	1	1	1	1	1	1	1	0	1	1	1	1	0	1	1	1	1	1	1	0	0	1	0	1	1	1	1	0	0	1	1	1	1	0	0	1	1
SN	SN15	1	1	1	1	0	1	1	1	0	1	1	1	1	1	1	1	1	1	0	1	1	1	1	0	1	1	0	1	1	1	0	0	1	0	1	1	1	1	0	1	1	1	1	1	1	0	1	1
SN	SN16	1	0	1	1	0	1	1	1	1	1	1	1	1	1	1	1	1	1	0	0	0	1	1	0	1	1	1	1	1	0	0	0	1	0	1	1	1	1	1	0	1	1	1	1	1	0	1	1
SN	SN17	1	1	1	1	0	1	1	1	0	1	1	1	1	1	1	1	1	1	0	0	1	1	1	0	1	1	0	1	1	0	0	0	1	0	1	1	1	1	1	1	1	1	1	1	1	0	1	1
SN	SN18	1	0	1	1	0	1	1	1	0	1	0	1	1	1	1	1	1	1	0	1	0	1	1	0	1	1	0	1	1	1	0	0	1	0	1	0	1	1	0	0	1	1	1	1	0	0	1	1
SN	SN19	1	0	1	1	0	1	1	1	0	1	1	1	1	1	1	1	1	1	0	1	0	1	1	0	1	1	1	1	1	1	0	0	1	0	1	1	1	1	0	1	1	1	1	1	1	0	1	1
SN	SN20	1	0	1	1	0	1	1	1	0	1	1	1	1	1	1	1	1	1	0	1	0	1	1	1	1	1	0	1	1	1	0	0	1	0	1	1	1	1	1	1	1	1	1	1	0	0	1	1
SN	SN21	1	0	1	1	0	1	1	1	1	1	0	1	1	1	1	1	1	1	0	1	0	1	1	0	1	1	0	1	1	1	0	0	1	0	1	1	1	0	1	1	1	1	1	0	0	0	1	1
SN	SN22	1	0	1	1	0	1	1	1	0	1	1	1	1	1	1	1	1	1	0	1	0	1	1	0	1	1	0	1	1	1	0	0	1	0	1	0	1	0	1	1	1	1	1	1	0	0	1	1
SN	SN23	1	1	1	1	0	1	0	1	0	1	0	1	1	1	1	1	1	1	0	0	0	1	1	0	1	1	0	1	1	1	0	0	1	0	1	1	1	1	0	1	1	1	1	1	0	0	1	1
SN	SN24	1	1	1	1	0	1	1	1	1	1	1	1	1	1	1	1	1	1	0	1	0	1	1	0	1	1	-1	1	1	1	0	0	1	0	1	1	1	1	1	0	1	1	1	1	1	0	1	1
SN	SN25	1	0	1	1	0	1	0	1	0	1	1	1	1	1	1	1	1	1	0	1	0	1	1	0	1	1	0	1	1	1	0	0	1	0	1	0	1	0	1	0	1	1	1	1	0	0	1	1
SN	SN26	1	0	1	1	0	1	1	1	0	1	1	1	1	1	1	1	1	1	1	0	0	1	1	0	1	1	1	1	1	1	0	0	1	0	1	1	1	1	0	1	1	1	1	1	1	0	1	1
SN	SN27	1	0	1	1	0	1	1	1	0	1	1	1	1	1	1	1	1	1	0	1	0	1	1	0	1	1	0	1	1	0	0	0	1	0	1	0	1	1	0	1	1	1	1	1	0	0	1	1
SN	SN28	1	0	1	1	0	1	1	1	1	1	1	1	1	1	1	1	1	0	0	0	0	1	1	0	1	1	0	1	1	1	0	0	1	0	1	0	1	1	1	1	1	1	1	1	0	0	1	1
SN	SN29	1	0	1	1	0	1	1	1	0	1	0	1	1	1	1	1	1	1	0	0	0	1	1	0	1	1	-1	1	1	1	0	0	1	0	1	0	1	1	0	1	1	1	1	1	1	0	1	1
JH	JH1	1	0	1	1	1	1	1	1	0	1	1	1	1	1	1	1	0	1	1	1	0	1	1	0	1	1	1	1	1	1	0	0	1	0	1	1	1	1	0	1	1	1	1	1	1	1	1	1
JH	JH2	1	0	1	1	1	1	1	0	0	1	1	1	1	1	1	1	1	1	0	1	0	1	1	0	1	1	0	1	1	1	0	0	1	0	1	1	1	1	0	1	1	1	1	1	1	1	1	1
JH	JH3	1	0	1	0	1	1	1	1	0	1	1	1	1	1	1	1	1	1	0	1	0	1	1	0	1	1	1	1	1	0	1	0	1	0	1	1	1	1	0	0	1	1	1	1	1	1	1	1
JH	JH4	1	0	1	0	1	1	1	1	0	1	0	1	0	1	1	1	1	1	0	1	0	1	1	0	1	1	1	1	1	0	1	0	1	0	1	1	1	1	0	0	1	1	1	1	1	1	1	1
JH	JH5	1	0	1	0	1	1	1	1	0	1	1	1	1	1	1	1	0	1	0	1	0	1	1	0	1	1	1	1	1	1	0	0	1	0	1	1	1	1	0	1	1	1	1	1	1	1	1	1
JH	JH6	1	0	1	0	1	1	1	1	0	1	1	1	1	1	1	1	0	1	0	1	0	1	1	0	1	1	1	1	1	0	1	0	1	0	1	1	1	1	0	1	1	1	1	1	1	1	1	1
JH	JH7	1	0	1	0	1	1	1	1	1	1	1	1	1	1	1	1	0	1	0	1	0	1	1	0	1	1	1	0	1	1	0	0	1	0	1	1	1	1	0	1	1	1	1	1	0	1	1	1
JH	JH8	1	0	1	0	1	1	1	1	0	1	1	1	1	1	1	1	0	1	0	1	0	1	1	0	1	1	-1	1	1	0	1	0	1	0	1	1	1	1	0	1	1	1	1	1	0	0	1	1
JH	JH9	1	0	1	1	1	1	1	1	0	1	0	1	1	1	1	1	0	1	0	0	1	1	1	0	1	1	1	0	1	0	1	0	1	0	1	1	1	1	0	1	1	1	1	1	0	0	1	1
JH	JH10	1	0	1	0	1	1	1	1	0	1	1	0	1	1	1	1	0	1	0	1	0	1	1	0	1	1	1	1	1	0	1	0	1	0	1	1	1	1	0	1	1	1	1	1	0	0	1	1
JH	JH11	1	0	1	1	0	1	1	1	0	1	1	1	1	1	1	1	0	1	0	0	1	1	1	0	1	1	1	1	1	1	0	0	1	0	1	1	1	1	0	1	1	1	1	1	0	0	1	1
JH	JH12	1	0	1	1	0	1	1	1	0	1	1	1	1	1	1	1	0	1	0	1	0	1	1	0	1	1	1	1	1	1	0	0	1	0	1	1	1	1	0	1	1	1	1	1	1	1	1	1
JH	JH13	1	0	1	0	1	1	1	1	0	1	0	1	1	1	1	1	0	1	0	1	0	1	1	0	1	1	-1	1	1	1	0	0	1	0	1	1	1	1	1	1	1	1	1	1	1	1	1	1
JH	JH14	1	0	1	0	1	1	1	1	0	1	0	1	1	1	1	1	0	1	0	1	0	1	1	0	1	1	0	1	1	1	0	0	1	0	1	1	1	1	0	1	1	1	1	1	1	1	1	1
JH	JH15	1	0	1	0	1	1	1	1	0	1	1	1	1	1	1	1	0	1	0	1	0	1	1	0	1	1	0	1	1	1	0	0	1	0	1	1	1	1	0	1	1	1	1	1	0	1	1	1
JH	JH16	1	0	1	0	1	1	1	1	0	1	0	1	1	1	1	1	0	1	0	1	0	1	1	0	1	1	0	1	1	0	1	0	1	0	1	1	1	1	0	1	1	1	1	1	0	0	1	1
JH	JH17	1	0	1	0	1	1	1	1	0	1	1	1	1	1	1	1	0	1	0	1	0	1	1	0	1	1	1	1	1	1	0	0	1	0	1	1	1	1	0	1	1	1	1	1	1	1	1	1
JH	JH18	1	0	1	0	1	1	0	1	0	1	1	1	1	1	1	1	1	1	0	1	0	1	1	0	1	1	1	1	1	1	0	0	1	0	1	1	1	1	0	1	1	1	1	1	0	0	1	1
JH	JH19	1	0	1	0	1	1	1	1	0	1	1	1	1	1	1	1	1	1	0	1	0	1	1	0	1	1	-1	0	1	1	0	0	1	0	1	1	1	1	0	1	1	1	1	1	1	1	1	1
JH	JH20	1	0	1	0	1	1	1	1	0	1	1	1	1	1	1	1	0	1	0	1	0	1	1	0	1	1	0	1	1	1	0	0	1	0	1	1	1	1	0	1	1	1	1	1	0	0	1	1
JH	JH21	1	0	1	1	0	1	1	1	0	1	1	1	1	1	1	1	0	1	1	1	0	1	1	0	1	1	1	0	1	0	1	0	1	0	1	1	1	1	0	1	1	1	1	0	1	0	1	1
JH	JH22	1	0	1	0	1	1	1	1	0	1	0	1	1	1	1	1	0	1	0	1	0	1	1	0	1	1	1	1	1	1	0	0	1	0	1	1	1	1	0	1	1	1	1	1	1	1	1	1
JH	JH23	1	0	1	1	0	1	1	1	0	1	1	1	1	1	1	1	1	1	0	1	0	1	1	0	1	1	0	1	1	0	1	0	1	0	1	1	1	1	0	1	1	1	1	1	0	1	1	1
JH	JH24	1	0	1	0	1	1	1	1	0	1	1	1	1	1	1	1	0	1	0	1	0	1	1	0	1	1	1	1	1	0	1	0	1	0	1	1	1	1	0	1	1	1	1	1	0	1	1	1
JH	JH25	1	0	1	0	1	1	1	1	0	0	1	1	1	1	1	1	0	1	0	1	0	1	1	0	1	1	0	1	1	0	1	0	1	0	1	1	1	1	0	1	1	1	1	1	0	1	1	1
JH	JH26	1	0	1	0	1	1	1	1	0	1	0	1	1	1	1	1	0	1	0	1	0	0	0	0	1	1	-1	1	1	1	0	0	1	0	1	1	1	1	0	1	1	1	1	1	1	1	1	1
JH	JH27	1	0	1	0	1	1	1	1	0	1	1	1	1	1	1	1	0	1	0	1	0	1	1	0	1	1	1	1	1	0	1	0	1	1	1	1	1	1	0	1	1	1	1	1	1	1	1	1
JH	JH28	1	0	1	1	0	1	1	1	0	1	1	1	1	1	1	1	0	1	0	1	0	1	1	0	1	1	0	1	1	1	0	0	1	0	1	1	1	1	0	1	1	1	1	1	0	0	1	1
JH	JH29	1	0	1	1	0	1	1	1	0	1	1	1	1	1	1	1	0	1	0	1	0	1	1	0	1	1	1	0	1	0	1	0	1	1	1	1	1	1	0	1	1	1	1	1	0	0	1	1
JH	JH30	1	0	1	1	0	1	1	1	0	1	1	1	1	1	1	1	1	1	0	1	0	1	1	0	1	1	1	1	1	0	1	0	1	0	1	1	1	1	0	1	1	1	1	1	0	0	1	1
YY	YY1	1	0	1	1	1	1	1	1	0	1	0	1	1	1	1	1	0	1	0	1	0	1	1	0	1	1	0	1	1	1	0	0	1	0	1	1	1	1	0	1	1	1	1	1	0	0	1	1
YY	YY2	1	1	1	1	0	1	0	1	0	1	0	1	1	1	1	1	0	1	0	1	0	1	1	0	1	1	0	1	1	0	1	0	1	0	1	1	1	1	0	1	1	1	1	1	1	1	1	1
YY	YY3	1	0	1	0	1	1	1	1	0	1	0	1	1	1	1	1	0	1	0	1	0	1	1	0	1	1	-1	1	1	1	0	0	1	0	1	1	1	1	0	1	1	1	1	1	1	0	1	1
YY	YY4	1	0	1	1	0	1	1	1	0	1	0	1	1	1	1	1	0	1	0	1	0	1	1	0	1	1	0	1	1	1	0	0	1	0	1	1	1	1	0	1	1	1	1	1	0	0	1	1
YY	YY5	1	0	1	0	1	1	1	0	0	1	1	1	0	1	1	1	0	1	0	1	0	1	1	0	1	1	1	1	1	1	0	0	1	0	1	1	1	1	0	1	1	1	1	1	0	0	0	1
YY	YY6	1	1	1	1	0	1	1	1	0	1	0	1	1	1	1	1	1	1	0	1	0	1	0	0	1	1	1	1	1	1	0	0	1	0	1	1	1	1	0	1	1	1	1	1	0	0	0	1
YY	YY7	1	0	1	1	0	1	1	1	0	1	0	1	1	1	1	1	0	1	0	1	0	1	1	0	1	1	-1	1	1	0	0	0	1	0	1	1	1	1	0	1	1	1	1	1	0	0	1	1
YY	YY8	1	0	1	1	1	1	1	1	0	1	0	1	1	1	1	1	0	1	0	1	0	1	1	0	1	1	0	1	1	1	0	0	1	0	1	1	1	1	0	0	1	1	1	1	0	0	1	1
YY	YY9	1	0	1	1	0	1	1	1	0	1	0	1	1	1	1	1	0	1	0	1	0	1	1	0	1	1	0	1	1	1	0	0	1	0	1	1	1	1	0	1	1	1	1	1	0	0	1	1
YY	YY10	1	0	1	1	1	1	1	1	0	1	0	1	1	1	1	1	0	1	0	1	0	1	1	0	1	1	0	1	1	1	0	1	1	1	1	1	1	1	0	1	1	1	1	1	0	0	1	1
YY	YY11	1	0	1	1	1	1	1	1	0	1	0	1	1	1	1	1	0	1	0	1	0	1	1	0	1	1	0	1	1	1	0	0	1	0	1	1	1	1	0	1	1	1	1	1	0	0	1	1
YY	YY12	1	0	1	0	1	1	1	1	0	1	0	1	1	1	1	1	0	0	1	1	0	1	1	0	1	1	0	1	1	1	0	0	1	0	1	1	1	1	0	1	1	1	1	1	0	0	0	1
YY	YY13	1	0	1	0	1	1	1	1	0	1	0	1	1	1	1	1	0	1	0	1	0	1	1	0	1	1	0	1	1	1	0	1	1	0	1	1	1	1	0	1	1	1	1	1	0	0	0	1
YY	YY14	1	0	1	0	1	1	1	1	0	1	0	1	1	1	1	1	1	1	0	1	0	1	1	0	1	1	0	1	1	0	0	1	1	0	1	1	1	1	0	1	1	1	1	1	0	0	1	1
YY	YY15	1	0	1	0	1	1	1	1	0	1	0	1	1	1	1	1	0	1	0	1	0	1	1	0	1	1	-1	1	1	1	0	1	1	0	1	1	1	1	0	1	1	1	1	1	0	0	0	1
YY	YY16	1	0	1	1	0	1	1	1	0	1	0	1	1	1	1	1	0	1	0	1	0	1	1	0	1	1	0	1	1	1	0	0	1	0	1	1	1	1	0	1	1	1	1	1	0	0	1	1
YY	YY17	1	0	1	1	1	1	1	1	0	1	0	1	1	1	1	1	0	1	0	1	0	1	1	0	1	1	-1	1	1	1	0	0	1	0	1	1	1	1	0	1	1	1	1	1	0	0	1	1
YY	YY18	1	0	1	0	1	1	1	1	0	1	0	1	1	1	1	1	0	1	0	1	0	1	1	0	1	1	0	1	1	1	0	0	1	0	1	1	1	1	0	1	1	1	1	1	1	0	1	1
YY	YY19	1	1	1	1	1	1	1	1	0	1	1	1	1	1	1	1	0	1	0	1	0	1	0	0	1	1	0	-1	1	0	0	0	1	0	1	1	1	1	0	1	1	1	0	1	0	0	0	1
YY	YY20	1	0	1	1	1	1	1	1	0	1	0	1	1	1	1	1	0	1	0	0	1	1	1	0	1	1	0	1	1	0	0	0	1	0	1	1	1	1	0	1	1	1	0	1	1	0	0	1
YY	YY21	1	1	1	0	1	1	1	1	0	1	0	1	1	1	1	1	0	1	0	1	0	1	0	0	1	1	0	1	1	1	0	0	1	0	1	1	1	1	0	1	1	1	1	1	0	0	0	1
YY	YY22	1	1	1	1	0	1	1	1	0	1	0	1	1	1	1	1	0	1	0	1	0	1	1	0	1	1	0	1	1	1	0	0	1	0	1	1	1	1	0	1	1	1	1	1	1	0	1	1
YY	YY23	1	0	1	0	1	1	1	1	0	1	1	1	1	1	1	1	0	1	0	1	0	1	0	0	1	1	0	1	1	1	0	0	1	0	1	1	1	1	0	1	1	1	1	1	0	0	1	1
YY	YY24	1	0	1	1	0	1	1	1	0	1	0	1	1	1	1	1	0	1	1	1	0	1	1	0	1	1	0	1	1	1	0	0	1	0	1	1	1	1	0	1	1	1	1	1	0	0	1	1
ST	ST1	1	0	1	1	0	1	1	1	0	1	0	1	1	1	1	1	1	1	1	1	0	1	1	0	1	1	0	1	1	1	0	0	1	0	1	1	1	1	0	1	1	1	1	1	0	0	1	1
ST	ST2	1	0	1	1	0	1	1	1	0	1	0	1	1	1	1	1	0	1	0	1	0	1	1	0	1	1	0	-1	1	1	0	0	1	0	1	1	1	1	0	1	1	1	1	1	0	1	1	1
ST	ST3	1	0	1	1	1	1	1	1	1	1	0	1	1	1	1	1	0	1	0	1	0	1	1	0	1	1	0	1	1	1	0	0	1	0	1	1	1	1	0	1	1	1	1	1	0	0	1	1
ST	ST4	1	0	1	1	1	1	1	1	0	1	0	1	1	1	1	1	0	1	0	1	1	1	1	0	1	1	0	1	1	1	0	0	1	0	1	1	1	1	0	1	1	1	1	1	0	0	1	1
ST	ST5	1	0	1	1	1	1	1	1	0	1	0	1	1	1	1	1	0	1	0	1	0	1	1	0	1	1	0	1	1	1	0	0	1	0	1	1	1	1	0	1	1	1	1	1	0	0	1	1
ST	ST6	1	0	1	1	1	1	1	1	0	1	0	1	1	1	1	1	0	1	0	1	0	1	1	0	1	1	0	1	1	0	0	1	0	1	1	1	1	1	0	1	1	1	1	1	0	0	1	1
ST	ST7	1	0	1	1	1	1	1	1	0	1	0	1	1	1	1	1	0	1	0	1	0	1	1	0	1	1	0	1	1	1	0	0	1	0	1	1	1	1	0	1	1	1	1	1	0	0	1	1
ST	ST8	1	0	1	1	1	1	1	1	0	1	0	1	1	1	1	1	0	1	0	1	0	1	1	0	1	1	0	-1	1	1	0	0	1	0	1	1	1	1	0	1	1	1	1	1	0	0	1	1
ST	ST9	1	0	1	1	1	1	1	1	0	1	0	1	1	1	1	1	1	1	0	1	0	1	1	0	1	1	0	1	0	0	0	0	1	0	1	1	1	1	0	1	1	1	1	1	0	0	1	1
ST	ST10	1	0	1	1	1	1	1	1	0	1	0	1	1	1	1	1	1	1	0	1	0	1	1	0	1	1	0	1	0	1	0	0	1	0	1	1	1	1	0	1	1	1	1	1	0	0	1	1
ST	ST11	1	0	1	1	0	1	1	1	0	1	0	1	1	1	1	1	0	1	1	0	0	1	1	0	1	1	0	1	1	1	0	0	1	0	1	1	1	1	0	1	1	1	1	1	0	0	1	1
ST	ST12	1	0	1	1	0	1	1	1	0	1	1	1	1	1	1	1	0	1	0	1	0	1	1	0	1	1	0	1	1	0	0	1	0	1	1	1	1	1	0	1	1	1	1	1	0	0	0	1
ST	ST13	1	0	1	1	1	1	1	1	0	1	0	1	1	1	1	1	0	1	0	1	0	1	1	0	1	1	0	1	1	1	0	0	1	0	1	1	1	1	0	1	1	1	1	1	0	0	1	1
ST	ST14	1	0	1	1	1	1	1	1	0	1	0	1	1	1	1	1	0	1	0	1	0	1	1	0	1	1	0	1	1	1	1	0	1	0	1	1	1	1	0	1	1	1	1	1	0	0	1	1
ST	ST15	1	0	1	1	1	1	1	1	0	1	0	1	1	1	1	1	1	1	0	1	0	1	1	0	1	1	0	-1	1	1	0	0	1	0	1	1	1	1	0	1	1	1	1	1	0	0	1	1
ST	ST16	1	0	1	1	1	1	1	1	0	1	0	1	1	1	1	1	1	1	0	1	0	1	1	0	1	1	0	-1	0	1	0	0	1	1	1	1	1	1	0	1	1	1	1	1	0	0	1	1
ST	ST17	1	0	1	1	1	1	1	1	0	1	0	1	1	1	1	1	0	1	0	1	0	1	1	0	1	1	0	-1	0	1	0	0	1	0	1	1	1	1	0	1	1	1	1	1	0	0	1	1
ST	ST18	1	0	1	1	1	1	1	1	1	1	0	1	1	1	1	1	0	1	0	1	0	1	1	0	1	1	0	1	1	1	0	0	1	0	1	1	1	1	0	1	1	1	1	1	0	0	1	1
ST	ST19	1	0	1	1	0	1	1	1	0	1	0	1	1	1	1	1	1	1	1	1	0	1	1	0	1	1	0	1	1	1	0	0	1	0	1	1	1	1	0	1	1	1	1	1	0	0	1	1
ST	ST20	1	0	1	1	0	1	1	1	0	1	0	1	1	1	1	1	0	1	0	1	0	1	1	0	1	1	0	1	1	1	0	0	1	0	1	1	1	1	0	1	1	1	1	0	0	0	1	1
ZJ	ZJ1	1	0	1	1	0	1	1	1	0	1	0	1	1	1	1	1	0	1	0	1	0	1	1	0	1	1	-1	1	1	1	0	0	1	0	1	1	1	1	0	1	1	1	1	1	0	0	1	1
ZJ	ZJ2	1	0	1	1	0	1	1	1	0	0	1	1	1	1	1	1	0	1	0	1	0	1	1	0	1	1	-1	1	1	1	0	0	1	0	1	1	1	1	0	1	1	1	1	1	0	0	1	1
ZJ	ZJ3	1	0	1	1	0	1	1	1	0	1	1	1	1	1	1	1	0	1	0	1	0	1	1	0	1	1	0	1	1	1	0	0	1	1	1	1	1	1	0	1	1	1	1	1	0	0	1	1
ZJ	ZJ4	1	0	1	1	0	1	1	1	0	1	1	1	1	1	1	1	0	1	0	1	0	1	1	0	1	1	0	1	1	0	0	0	1	0	1	1	1	1	0	1	1	1	1	1	0	0	1	1
ZJ	ZJ5	1	0	1	1	0	1	1	1	0	1	1	1	1	1	1	1	0	1	0	1	0	1	1	0	1	1	0	1	1	0	0	0	1	0	1	1	1	1	0	1	1	1	1	1	0	0	1	1
ZJ	ZJ6	1	1	1	1	0	1	1	1	0	1	1	1	1	1	1	1	1	1	0	1	0	1	1	0	1	1	0	1	1	0	0	0	1	0	1	1	1	1	0	1	1	1	1	1	1	0	0	1
ZJ	ZJ7	1	1	1	1	0	1	1	1	0	1	0	1	1	1	1	1	0	1	0	1	0	1	1	0	1	1	-1	1	1	0	0	0	1	0	1	1	1	1	0	1	1	1	1	1	0	0	1	1
ZJ	ZJ8	1	1	1	1	0	1	1	0	0	1	1	1	1	1	1	1	0	1	0	1	0	1	0	0	1	1	0	1	1	0	0	0	1	0	1	1	1	1	0	1	1	1	1	1	0	0	1	1
ZJ	ZJ9	1	1	1	1	0	1	1	1	0	1	0	1	1	1	1	1	0	1	0	1	0	1	1	0	1	1	-1	1	1	1	1	0	1	1	1	1	1	1	0	1	1	1	1	1	0	0	1	1
ZJ	ZJ10	1	0	1	1	0	1	1	1	0	1	0	1	1	1	1	1	0	1	0	1	0	1	1	0	1	1	0	1	1	0	0	0	1	1	1	1	1	1	0	1	1	1	1	1	0	0	1	1
ZJ	ZJ11	1	0	1	1	0	1	1	1	0	1	0	1	1	1	1	1	0	1	0	1	0	1	1	0	1	1	-1	1	1	1	0	0	1	0	1	1	1	1	0	1	1	1	1	1	0	0	1	1
ZJ	ZJ12	1	0	1	1	0	1	1	1	0	1	0	1	1	1	1	1	0	1	0	1	0	1	1	0	1	1	-1	1	1	1	1	0	1	0	1	1	1	1	0	1	1	1	1	1	1	0	1	1
ZJ	ZJ13	1	1	1	1	0	1	1	1	0	1	1	1	1	1	1	1	0	1	0	1	0	1	1	0	1	1	-1	1	1	0	0	0	1	1	1	1	1	1	0	1	1	1	1	1	0	0	1	1
ZJ	ZJ14	1	0	1	1	0	1	1	1	0	0	0	1	1	1	1	1	0	1	0	1	0	1	1	0	1	1	0	1	1	0	0	0	1	1	1	1	1	1	0	1	1	1	1	1	0	0	1	1
ZJ	ZJ15	1	0	1	1	0	1	1	1	0	1	0	1	1	1	1	1	0	1	0	1	0	1	1	0	1	1	-1	1	1	1	0	0	1	0	1	1	1	1	0	1	1	1	1	1	0	0	1	1
ZJ	ZJ16	1	0	1	1	0	1	1	1	0	1	1	1	1	1	1	1	0	1	0	1	0	1	0	0	1	1	0	1	1	0	0	0	1	0	1	1	1	1	0	1	1	1	1	1	0	0	1	1
ZJ	ZJ17	1	0	1	1	0	1	1	1	0	0	1	1	1	1	1	1	0	1	0	1	0	1	1	0	1	1	0	1	1	1	0	0	1	0	1	1	1	1	0	1	1	1	1	1	0	0	1	1
ZJ	ZJ18	1	0	1	1	0	1	1	1	0	1	1	1	1	1	1	1	0	1	0	1	0	1	1	0	1	1	0	1	1	0	0	0	1	0	1	1	1	1	0	1	1	1	1	1	0	0	1	1
ZJ	ZJ19	1	0	1	1	0	1	1	1	0	1	1	1	1	1	1	1	0	1	0	1	0	1	1	0	1	1	0	1	1	0	0	0	1	0	1	1	1	1	0	1	1	1	1	1	0	0	1	1
ZJ	ZJ20	1	0	1	1	0	1	1	1	0	1	1	1	1	1	1	1	0	1	0	1	0	1	1	0	1	1	0	1	1	1	0	0	1	0	1	1	1	1	0	1	1	1	1	1	0	0	1	1
ZJ	ZJ21	1	0	1	1	0	1	1	1	0	1	0	1	1	1	1	1	0	1	0	1	0	1	1	0	1	1	-1	1	1	0	1	0	1	1	1	1	1	1	0	1	1	1	1	1	0	0	1	1
ZJ	ZJ22	1	1	1	1	0	1	0	1	0	1	1	1	1	1	1	1	0	1	0	1	0	1	1	0	1	1	0	1	1	1	0	0	1	0	1	1	1	1	0	1	1	1	1	1	0	0	1	1
ZJ	ZJ23	1	0	1	1	0	1	1	1	0	1	0	1	1	1	1	1	0	1	0	1	0	1	1	0	1	1	0	1	1	0	0	0	1	1	1	1	1	1	0	1	1	1	1	1	0	0	1	1
ZJ	ZJ24	1	0	1	1	0	1	1	1	1	0	0	1	1	1	1	1	0	1	0	1	0	1	1	0	1	1	-1	1	1	2	0	0	1	1	1	1	1	1	0	1	1	1	1	1	0	0	1	1
ZJ	ZJ25	1	0	1	1	0	1	1	1	0	1	0	1	1	1	1	1	0	1	0	1	0	1	1	0	1	1	0	1	1	0	0	0	1	1	1	1	1	1	0	1	1	1	1	1	0	0	1	1
ZJ	ZJ26	1	1	1	1	0	1	1	1	0	1	1	1	1	1	1	1	0	1	0	1	0	1	1	0	1	1	-1	1	1	1	0	0	1	1	1	1	1	1	0	1	1	1	1	1	0	0	1	1
ZJ	ZJ27	1	0	1	1	0	1	1	1	0	1	0	1	1	1	1	1	0	1	0	1	0	1	1	0	1	1	-1	1	1	1	0	1	0	1	1	1	1	1	0	1	1	1	1	1	0	0	1	1
ZJ	ZJ28	1	0	1	1	1	1	1	1	1	1	0	1	1	1	1	1	0	1	0	1	0	1	1	0	1	1	1	1	1	1	0	0	1	0	1	1	1	0	1	1	1	1	1	1	0	0	0	1
[truncated: 939 more columns]
